# Supplementary material for: The Impact of Probiotics on Clinical Outcomes in Diverticular Disease: A Systematic Review and Meta-Analysis
Source: J Clin Med. 2025 Dec 23;15(1):88. doi: 10.3390/jcm15010088 (PMC12786911; doi:10.3390/jcm15010088)
Supplement: Supplementary file 1 [file jcm-15-00088-s001.zip]

Archive with 1 entries (1 files):
- jcm-3962262-supplementary.pdf
